# Supplementary material for: Genotypic and Dietary Effects on Egg Quality of Local Chicken Breeds and Their Crosses Fed with Faba Beans
Source: Animals (Basel). 2021 Jun 29;11(7):1947. doi: 10.3390/ani11071947 (PMC8300114; doi:10.3390/ani11071947)
Supplement: Supplementary file 1 [file animals-11-01947-s001.zip]

Archive with 1 entries (1 files):
- animals-1235427-supplementary.pdf
